# Supplementary material for: Recurrent genetic alterations in epigenetically defined pineoblastoma subtypes
Source: Acta Neuropathol Commun. 2025 Nov 25;13:241. doi: 10.1186/s40478-025-02140-7 (PMC12648887; doi:10.1186/s40478-025-02140-7)
Supplement: Supplementary file 2 — Additional file2 (XLSX 22 kb) [file 40478_2025_2140_MOESM2_ESM.xlsx]

## Sheet: Suppl. Table 1 Overlap cases
Supplementary Table 1: Cases already published before by Pfaff et al. (Acta Neuropathologica 2020) [27] and Liu et al. (Acta Neuropathologica 2021) [20]
ID	Subgroup	Gender	Age	Sentrix
1A-04	PB-miRNA1A	Female	13	200397860106_R02C01
1A-05	PB-miRNA1A	Female	17	200325530109_R04C01
1A-25	PB-miRNA1A	Male	5	201868500126_R06C01
1B-06	PB-miRNA1B	Female	13	202184990116_R04C01
PPTID-B-02	PPTID_B	Female	17	200325530166_R01C02

## Sheet: Suppl. Table 2 NGS panel
Supplementary Table 2: NGS panel
Gene	Exons	Alias	Chr.	Arm	Region
ARID1A			1	p	36.11
GFI1			1	p	22.1
WNT2B			1	p	13.2
AKT3	ex2		1	q	43-44
GPR161			1	q	24.2
RNU1 / RNVU1			1	p	36.13
MSH2			2	p	21-16.3
MSH6			2	p	16.3
MYCN			2	p	24.3
XPO1			2	p	15
ACVR2A			2	q	22.3-23.1
GLI2			2	q	14.2
IDH1			2	q	34
LRP1B			2	q	22.1-22.2
NEB			2	q	23.3
TBR1			2	q	24.2
WNT6			2	q	35
BRPF1			3	p	25.3
CTNNB1	ex2-5		3	p	22.1
MLH1			3	p	22.2
PIK3CA			3	q	26.32
PIK3CB			3	q	22.3
ZIC1			3	q	24
GABRG1			4	p	12
FBXW7			4	q	31.3
DROSHA			5	p	13.3
TERT	promoter		5	p	15.33
APC			5	q	22.2
KDM3B			5	q	31.2
PIK3R1			5	q	13.1
SNCAIP	ex2-end		5	q	23.2	Including probes at genes upstream and downstream: ZNF474 and PRDM6
CSNK2B			6	p	21.33
ARID1B			6	q	25.3
HDAC2			6	q	21
PMS2			7	p	22.1
BRAF			7	q	34
CDK6			7	q	21.2
EZH2			7	q	36.1
KMT2C			7	q	36.1
SMO			7	q	32.1
TRRAP			7	q	22.1
WNT2			7	q	31.2
MYC			8	q	24.21
CHD7			8	q	12.2
ELP1		IKBKAP	9	q	31.3
GFI1B			9	q	34.13
PTCH1			9	q	22.32
LDB1			10	q	24.32
PTEN			10	q	23.31
SUFU			10	q	24.32
TCF7L2		TCF4	10	q	25.2-25.3
KBTBD4	ex4		11	p	11.2
PIK3C2G			12	p	12.3
ARID2			12	q	12
GLI1			12	q	13.3
KMT2D		MLL2	12	q	13.12
NCOR2			12	q	24.31
SMARCC2			12	q	13.2
BRCA2			13	q	13.1
RB1			13	q	14.2
AKT1	ex3		14	q	32.33
DICER1			14	q	32.13
DYNC1H1			14	q	32.31
OTX2*			14	q	22.3	Including probes at genes upstream and downstream: PELI2 and AP5M1
Axin1			16	p	13.3
CREBBP			16	p	13.3
PALB2			16	p	12.2
CDH1			16	q	22.1
GSE1		KIAA0182	16	q	24.1
CTDNEP1			17	p	13.1
GPS2			17	p	13.1
KDM6B			17	p	13.1
TP53			17	p	13.1
Axin2			17	q	24.1
MED13			17	q	23.2
PPM1D			17	q	23.3
PRKAR1A			17	q	24.2
SMARCD2			17	q	23.3
PDE4A			19	p	13.2
PIK3R2			19	p	13.11
PRKACA			19	p	13.12
SMARCA4			19	p	13.2
AKT2	ex3		19	q	13.2
DGCR8			22	q	11.21
SMARCB1			22	q	11.23
BCOR			X	p	11.4
DDX3X			X	p	11.4
KDM6A			X	p	11.3
ZMYM3			X	q	13.1
* Probes for the OTX2 gene were added later to the panel and most PB, PPTID, and pineocytomas were sequenced before this addition!

## Sheet: Suppl. Table 3 PB-miRNA2 data
Supplementary Table 3: Detailed overview with clinical and molecular data from all PB-miRNA2 patients
ID	Methylation score	Age (years)	Gender	Degree of resection	Metastatic disease	Postoperative chemotherapy	CSI dose	Fractionation	Maintenance chemotherapy	Relapse	Death	Mutation
2-05	PB_Grp2 (0.997)	10.4	Male	STR	M0	2 cycles SKK chemotherapy	36.0	HFRT	Yes	Yes	Death	DROSHAhomozygous deletion; BCOR S17R (100%)
2-11	PB_Grp2 (0.999)	17.9	Male	STR	M+	2 cycles SKK chemotherapy	35.2	Once daily RT	Yes	No	Alive	DROSHAhomozygous deletion; GSE1 P653L (40%)
2-14	PB_Grp2 (0.977)	18.3	Male	STR	M+	2 cycles SKK chemotherapy	40.0	Once daily RT	Yes	No	Alive	DROSHAhomozygous deletion
2-18	PB_Grp2 (0.999)	14	Male	No clinical data available								DROSHAhomozygous deletion
2-12	PB_Grp2 (0.889)	11.6	Male	Biopsy	M+	2 cycles SKK chemotherapy	35.2	Once daily RT	Yes	No	Alive	DROSHA splice acceptor variant (38%) + W372* (50%)
2-10	PB_Grp2 (0.987)	8	Male	No clinical data available								DROSHA splice donor variant (38%); MED13 L246W (40%)
2-06	PB_Grp2 (0.382)	21.8	Male	Biopsy	M0	Induction/high-dose chemotherapy	36.0	HFRT	Yes	No	Alive	DICER1 K1272* (94%); SNCAIP S199 frameshift deletion (34%)
2-02	PB_Grp2 (0.732)	11.9	Male	GTR/NTR	M0	Direct postoperative RT	36.0	HFRT	Yes	No	Alive	DICER1 G1136 frameshift insertion (100%)
2-04	PB_Grp2 (0.987)	12.9	Male	Biopsy	M+	2 cycles SKK chemotherapy	40.0	HFRT	Yes	Yes	Death	DICER1 P817 frameshift insertion (74%)
2-08	PB_Grp2 (0.979)	20	Male	No clinical data available								DICER1 F787 frameshift deletion (87%)
2-09	PB_Grp2 (0.986)	25.7	Male	STR	M+	2 cycles SKK chemotherapy	24.0	Once daily RT	Yes	Yes	Death	DICER1 Y1217 frameshift insertion (83%)
2-13	PB_Grp2 (0.992)	14.7	Male	Biopsy	M0	Direct postoperative RT	36.0	HFRT	Yes	No	Alive	DICER1 Q1685 frameshift deletion (100%)
2-15	PB_Grp2 (0.999)	11	Female	No clinical data available								DICER1 C1053 frameshift insertion (74%)
2-16	PB_Grp2 (0.994)	54	Male	No clinical data available								DICER1 N279 frameshift deletion (76%); ARID2 T573M (46%)
2-19	PB_Grp2 (0.999)	8.8	Female	STR	M0	2 cycles SKK chemotherapy	35.2	Once daily RT	Yes	No	Alive	DICER1 A1578 frameshift deletion (96%)
2-03	PB_Grp2 (0.811)	14.3	Female	STR	M0	Direct postoperative RT	36.0	HFRT	Yes	No	Alive	DICER1 splice donor variant (86%)
2-01	PB_Grp2 (0.949)	18.2	Male	STR	M+	2 cycles SKK chemotherapy	40.0	HFRT	Yes	Yes	Death	DICER1 L1054R (79%)
2-07	PB_Grp2 (0.338)	17.9	Male	GTR/NTR	M0	2 cycles SKK chemotherapy	36.0	HFRT	Yes	Yes	Death	GSE1 P933Q (38%)
2-17	PB_Grp2 (0.999)	16	Male	No clinical data available								none
GTR/NTR: gross resection/near total resection; STR: subtotal resection; HFRT: hyperfractionated radiotherapy (twice daily); RT: radiotherapy
The order of the cases (top - bottom) is identical with the order (left to right) in Figure 2a and Supplementary Figure 3
